# Supplementary material for: GATE Validation of Standard Dual Energy Corrections in Small Animal SPECT-CT
Source: PLoS One. 2015 Apr 7;10(4):e0122780. doi: 10.1371/journal.pone.0122780 (PMC4388517; doi:10.1371/journal.pone.0122780)
Supplement: S1 Data — (ZIP) [file pone.0122780.s001.zip]

Archive with 1 entries (1 files):
- S1_MobyParameters.par
