# Supplementary material for: GATE Validation of Standard Dual Energy Corrections in Small Animal SPECT-CT
Source: PLoS One. 2015 Apr 7;10(4):e0122780. doi: 10.1371/journal.pone.0122780 (PMC4388517; doi:10.1371/journal.pone.0122780)
Supplement: S1 Data — (ZIP) [file pone.0122780.s001.zip › S1_MobyParameters.par]

MOBY Parameters:

### Mouse information
### Size of each organ is fixed as below
#cubic cm
mode = 0
act_phan_each = 1    
out_frames = 1       # out frames
vol_liver = 0.934    # volume of liver
vol_pancreas = 0.409 # volume of pancreas
vol_spleen = 0.11	 # volume of spleen
vol_rkidney = 0.196  # volume of right kidney
vol_lkidney = 0.189  # volume of left kidney
vol_lung = 0.786     # volume of lung(cm)
#unit(mm)
thickness_skin = 0.0		
thickness_sternum = 0.4		# thickness sternum  (mm)
thickness_scapula = 0.4		# thickness scapulas (mm)
thickness_humerus = 0.45	# thickness humerus (mm)
thickness_radius = 0.45		# thickness radius (mm)
thickness_ulna = 0.45		# thickness ulna (mm)
thickness_hand = 0.2		# thickness hand bones (mm)
thickness_femur = 0.5		# thickness femur (mm)
thickness_tibia = 0.75		# thickness tibia (mm)
thickness_fibula = 0.45		# thickness fibula (mm)
thickness_patella = 0.3		# thickness patella (mm)
thickness_foot = 0.2		# thickness foot bones (mm)
thickness_ribs = 0.3		# thickness ribs     (mm)
thickness_backbone = 0.4	# thickness backbone (mm)
thickness_pelvis = 0.4		# thickness pelvis (mm)
thickness_skull = 0.4		# thickness skull (mm)
thickness_collar = 0.35		# thickness collarbones (mm)
thickness_si = 0.6	# thickness of small intestine wall (mm)
thickness_li = 0.6	# thickness of large intestine wall (mm)
pixel_width = 0.0145	# size of voxel 0.0145 x 0.0145 x 0.0145
slice_width = 0.0145	
array_size = 256	    # size of image 256*256*720
subvoxel_index = 2
startslice = 1		
endslice = 720		
## 27.5 for low energy and 159 for high energy when generating attenuation map
energy  = 27.5 
### activity for each organ is used as an identifier when generating emission map for GATE ##
hrt_myoLV_act = 1		# hrt_myoLV_act - activity in left ventricle myocardium
hrt_myoRV_act = 1		# hrt_myoRV_act - activity in right ventricle myocardium
hrt_myoLA_act = 1		# hrt_myoLA_act - activity in left atrium myocardium
hrt_myoRA_act = 1		# hrt_myoRA_act - activity in right atrium myocardium
hrt_bldplLV_act = 1		# hrt_bldplLV_act - activity in left ventricle chamber (blood pool)
hrt_bldplRV_act = 1		# hrt_bldplRV_act - activity in right ventricle chamber (blood pool)
hrt_bldplLA_act = 1		# hrt_bldplLA_act - activity in left atria chamber (blood pool)
hrt_bldplRA_act = 1		# hrt_bldplRA_act - activity in right atria chamber (blood pool)
liver_activity = 2		# liver_activity;
kidney_activity = 3		# kidney_activity;
spleen_activity = 4		# spleen_activity;
